# Supplementary material for: Rainfall, temperature, and Classic Maya conflict: A comparison of hypotheses using Bayesian time-series analysis
Source: PLoS One. 2021 Jul 30;16(7):e0253043. doi: 10.1371/journal.pone.0253043 (PMC8323947; doi:10.1371/journal.pone.0253043)
Supplement: S1 File — It also describes our comparison between the Cariaco SST record and CRU data from the Maya region spanning the 20th Century. (ZIP) [file pone.0253043.s001.zip]

Archive with 2 entries (2 files):
- MayaConflictRedux PLoS SI.pdf
- SI.tex
